# Supplementary material for: Fetal hyperechoic kidney cohort study and a meta-analysis
Source: Front Genet. 2023 Aug 17;14:1237912. doi: 10.3389/fgene.2023.1237912 (PMC10469696; doi:10.3389/fgene.2023.1237912)
Supplement: Supplementary file 11 [file DataSheet1.CSV]

Search number	Query	Sort By	Filters	Search Details	Results	Time
9	(((((("fetus"[MeSH Terms]) AND (1945/1/1:2023/2/28[pdat]) AND (1945/1/1:2023/2/28[pdat])) OR (("Fetuses"[Title/Abstract] OR "fetal structure*"[Title/Abstract] OR "structure fetal"[Title/Abstract] OR "mummified fetus"[Title/Abstract] OR "fetus mummified"[Title/Abstract] OR "retained fetus"[Title/Abstract] OR "fetus retained"[Title/Abstract] OR "fetal tissue*"[Title/Abstract] OR "tissue fetal"[Titl…			(("fetus"[MeSH Terms] AND 1945/01/01:2023/02/28[Date - Publication] AND 1945/01/01:2023/02/28[Date - Publication]) OR (("Fetuses"[Title/Abstract] OR "fetal structure*"[Title/Abstract] OR "structure fetal"[Title/Abstract] OR "mummified fetus"[Title/Abstract] OR "fetus mummified"[Title/Abstract] OR "retained fetus"[Title/Abstract] OR "fetus retained"[Title/Abstract] OR "fetal tissue*"[Title/Abstrac…	37	2:25:54
8	("cohort studies"[MeSH Terms] OR "case-control studies"[MeSH Terms] OR "comparative study"[Publication Type] OR "risk factors"[MeSH Terms] OR "cohort"[Text Word] OR "compared"[Text Word] OR "groups"[Text Word] OR "case control"[Text Word] OR "multivariate"[Text Word]) AND (1945/1/1:2023/2/28[pdat])			("cohort studies"[MeSH Terms] OR "case-control studies"[MeSH Terms] OR "comparative study"[Publication Type] OR "risk factors"[MeSH Terms] OR "cohort"[Text Word] OR "compared"[Text Word] OR "groups"[Text Word] OR "case control"[Text Word] OR "multivariate"[Text Word]) AND 1945/01/01:2023/02/28[Date - Publication]	9,343,079	2:22:27
7	((((("fetus"[MeSH Terms]) AND (1945/1/1:2023/2/28[pdat]) AND (1945/1/1:2023/2/28[pdat])) OR (("Fetuses"[Title/Abstract] OR "fetal structure*"[Title/Abstract] OR "structure fetal"[Title/Abstract] OR "mummified fetus"[Title/Abstract] OR "fetus mummified"[Title/Abstract] OR "retained fetus"[Title/Abstract] OR "fetus retained"[Title/Abstract] OR "fetal tissue*"[Title/Abstract] OR "tissue fetal"[Title…			(("fetus"[MeSH Terms] AND 1945/01/01:2023/02/28[Date - Publication] AND 1945/01/01:2023/02/28[Date - Publication]) OR (("Fetuses"[Title/Abstract] OR "fetal structure*"[Title/Abstract] OR "structure fetal"[Title/Abstract] OR "mummified fetus"[Title/Abstract] OR "fetus mummified"[Title/Abstract] OR "retained fetus"[Title/Abstract] OR "fetus retained"[Title/Abstract] OR "fetal tissue*"[Title/Abstrac…	115	2:21:11
6	("hyperecho*"[Title/Abstract]) AND (1945/1/1:2023/2/28[pdat])			"hyperecho*"[Title/Abstract] AND 1945/01/01:2023/02/28[Date - Publication]	5,404	2:18:04
5	("Kidney"[MeSH Terms] OR "kidneys"[Title/Abstract]) AND (1945/1/1:2023/2/28[pdat])			("Kidney"[MeSH Terms] OR "kidneys"[Title/Abstract]) AND 1945/01/01:2023/02/28[Date - Publication]	422,303	2:17:12
4	((("fetus"[MeSH Terms]) AND (1945/1/1:2023/2/28[pdat]) AND (1945/1/1:2023/2/28[pdat])) OR (("Fetuses"[Title/Abstract] OR "fetal structure*"[Title/Abstract] OR "structure fetal"[Title/Abstract] OR "mummified fetus"[Title/Abstract] OR "fetus mummified"[Title/Abstract] OR "retained fetus"[Title/Abstract] OR "fetus retained"[Title/Abstract] OR "fetal tissue*"[Title/Abstract] OR "tissue fetal"[Title/A…			("fetus"[MeSH Terms] AND 1945/01/01:2023/02/28[Date - Publication] AND 1945/01/01:2023/02/28[Date - Publication]) OR (("Fetuses"[Title/Abstract] OR "fetal structure*"[Title/Abstract] OR "structure fetal"[Title/Abstract] OR "mummified fetus"[Title/Abstract] OR "fetus mummified"[Title/Abstract] OR "retained fetus"[Title/Abstract] OR "fetus retained"[Title/Abstract] OR "fetal tissue*"[Title/Abstract…	331,895	2:16:07
3	("antenatal"[Title/Abstract] OR "prenatal"[Title/Abstract]) AND (1945/1/1:2023/2/28[pdat])			("antenatal"[Title/Abstract] OR "prenatal"[Title/Abstract]) AND 1945/01/01:2023/02/28[Date - Publication]	152,549	2:13:10
2	("Fetuses"[Title/Abstract] OR "fetal structure*"[Title/Abstract] OR "structure fetal"[Title/Abstract] OR "mummified fetus"[Title/Abstract] OR "fetus mummified"[Title/Abstract] OR "retained fetus"[Title/Abstract] OR "fetus retained"[Title/Abstract] OR "fetal tissue*"[Title/Abstract] OR "tissue fetal"[Title/Abstract]) AND (1945/1/1:2023/2/28[pdat])			("Fetuses"[Title/Abstract] OR "fetal structure*"[Title/Abstract] OR "structure fetal"[Title/Abstract] OR "mummified fetus"[Title/Abstract] OR "fetus mummified"[Title/Abstract] OR "retained fetus"[Title/Abstract] OR "fetus retained"[Title/Abstract] OR "fetal tissue*"[Title/Abstract] OR "tissue fetal"[Title/Abstract]) AND 1945/01/01:2023/02/28[Date - Publication]	59,965	2:11:17
1	("fetus"[MeSH Terms]) AND (1945/1/1:2023/2/28[pdat])			"fetus"[MeSH Terms] AND 1945/01/01:2023/02/28[Date - Publication]	166,598	2:10:05
